# Supplementary material for: Molecular Characterization and Expression Patterns of the HkSVP Gene Reveal Distinct Roles in Inflorescence Structure and Floral Organ Development in Hemerocallis fulva
Source: Int J Mol Sci. 2021 Nov 5;22(21):12010. doi: 10.3390/ijms222112010 (PMC8585014; doi:10.3390/ijms222112010)
Supplement: Supplementary file 1 [file ijms-22-12010-s001.zip]

Archive with 1 entries (1 files):
- ijms-1411063-supplementary.pdf
